# Supplementary material for: Human sand fly challenge elicits saliva-specific innate and type 1-polarized immunity that promotes Leishmania killing
Source: Commun Biol. 2026 May 5;9:933. doi: 10.1038/s42003-026-10130-1 (PMC13350860; doi:10.1038/s42003-026-10130-1)
Supplement: Supplementary file 4 — Supplementary Data [file 42003_2026_10130_MOESM4_ESM.xlsx]

## Sheet: Fig 2a Rash_Immediate
Sand Fly Exposure #	# Participants Remaining		# with Erythema	% with Erythema		# with Induration	% with Induration		# with Petechiae	% with Petechiae
1	15		14	0.933333		0	0		13	0.866667
2	15		14	0.933333		2	0.133333		14	0.933333
3	15		14	0.933333		0	0		10	0.666667
4	15		15	1		2	0.133333		5	0.333333
5	15		15	1		1	0.0666667		3	0.2
6	12		11	0.916667		3	0.25		4	0.333333
7	9		9	1		1	0.111111		3	0.333333
8	7		7	1		3	0.428571		3	0.428571
9	6		6	1		3	0.5		1	0.166667

## Sheet: Fig 2c Rash_Delayed
Sand Fly Exposure #	# Participants Remaining		# Cumulative	% Cumulative		# with Papules	% with Papules		# with Vesicles	% with Vesicles		# with Induration	% with Induration
1	15		5	0.333333		5	0.333333		0	0		0	0
2	15		8	0.533333		8	0.533333		1	0.0666667		0	0
3	15		11	0.733333		10	0.666667		0	0		1	0.0666667
4	15		9	0.6		9	0.6		0	0		2	0.133333
5	15		8	0.533333		7	0.466667		0	0		2	0.133333
6	12		7	0.583333		5	0.416667		1	0.0833333		3	0.25
7	9		4	0.444444		4	0.444444		0	0		0	0
8	7		4	0.571429		3	0.428571		0	0		1	0.142857
9	6		3	0.5		2	0.333333		0	0		1	0.166667

## Sheet: Fig 2e Pruritus
Sand Fly Exposure #	# Participants Remaining		# with Pruritus	% with Pruritus
1	15		11	0.733333
2	15		11	0.733333
3	15		5	0.333333
4	15		7	0.466667
5	15		8	0.533333
6	12		6	0.5
7	9		8	0.888889
8	7		4	0.571429
9	6		5	0.833333

## Sheet: Fig 4a SP_Screen_IFNg_ELISA
SGE	LJM19	LJL143	LJM11	LJL13	LJS192	LJS169	LJM17	LJM111	LJM04	LJM114	LJL04	LJL91	LJL08
9.15228	5.69404	8.32643	0	0	2.32193	0	0	0	4.52356	0	0	0	0
9.03342	7.92463	7.49985	0	0	0	0	0	0	3.90689	0	0	0	6.8451
9.80574	1.76553	8.0634	0	0	0	0	0	0	0	0	2.32193	0	0
8.5812	4.5601	6.62936	0	0	6.33985	0	0	4.39232	0	0	0	0	0
9.67243	4.99865	7.65821	3.58496	3.70044	6	0	4.39232	4.39232	5.75489	0	0	0	0
2.58496	8.38293	9.94105	0	5.04439	5.24793	0	5.04439	4.39232	4	0	0	0	4.9542
9.224	3.16993	8.17991	0	4.85798	4.64386	0	2.32193	4.45943	2.32193	0	0	0	4.70044
9.39446	5.04439	8.59246	3.16993	5.12928	5.42626	6.92287	4.32193	6.74147	4.85798	0	5.9542	3	3.80735
8.89482	0	7.82537	1.58496	5.47196	0	0	0	0	1.58496	0	3.45943	0	0
10.1228	0	7.5157	3.58496	6.91886	0	0	0	3.32193	5.83289	0	0	6.22882	1.58496
10.4051	9.44015	7.09114	0	1	4.45943	2.60295	2.32193	1.58496	0	0	0	0	2.80735
8.76818	7.53138	7.6865	3.32193	0	0	8.97904	6.94251	0	9.56203	8.87107	3	7.37504	0
9.82177	3.80735	8.11107	0	7.31288	3.16993	3.37281	0	0	4.52356	9.0073	7.37504	7.20945	0
10.2715	4.98569	8.58428	1.58496	6.08746	6.33985	0	0	5.93074	0	0	7.19478	6.72792	5.52356
9.81378	3.70044	8.24793	3	4.90689	4.90689	0	4.32193	4.24793	3.90689	0	0	4.70044	0

## Sheet: Fig 4b SGE_Unexposed
Unexposed SGE
0
0
0
0
0
0
0
0

## Sheet: Fig 5a Th_Cytokines
SGE	SGE	SGE	SGE	SGE	SGE	SGE		LJM19	LJM19	LJM19	LJM19	LJM19	LJM19	LJM19		LJL143	LJL143	LJL143	LJL143	LJL143	LJL143	LJL143
IFN-γ	IL-12	IL-4	IL-5	IL-10	IL-13	IL-17		IFN-γ	IL-12	IL-4	IL-5	IL-10	IL-13	IL-17		IFN-γ	IL-12	IL-4	IL-5	IL-10	IL-13	IL-17
1.9509	2.20447	0	1.72395	1.53774	3.08041	0		0.493502	3.55453	3.25395	0	1.72408	1.77117	2.64526		3.39986	3.63892	2.00412	0.571452	0.449567	2.49432	1.01975
0	0	0	0	0	2.28377	0.841958		0	1.9237	1.37032	3.11436	3.02003	3.95961	2.86192		0	0	0	0	0	0	0
2.47202	0	0	0	0	0	0		0.825697	2.97482	2.94912	0	0.612082	1.36075	1.77247		0	1.06311	0.679521	0	0	0	0.491744
0	0	2.05832	0	1.92605	0.769814	0		0	0.778982	2.94024	0	2.0842	0.0217924	0		1.60254	0.778982	2.44409	0	0.277709	1.25995	0
3.42174	0.782381	0.692876	0.360996	0	0	0		3.8579	3.96392	3.13452	0	1.46413	1.66798	1.67057		2.88797	2.59166	2.64983	0.6495	0.972974	0	1.13378
0	0	0	1.76112	0.0111078	4.46245	0.257912		0	0	0.712673	0	0	0	0		2.63299	0	0	0.920277	1.34396	4.21185	0
2.78549	0	0	0.360996	1.39129	1.34073	0		4.06768	3.84582	2.91265	2.1939	1.44391	3.09361	1.75863		3.1038	3.24455	2.03278	2.06826	1.21859	2.90813	0.485703
0	0	0	0	0	1.5588	0		4.83918	0	0.459679	0.485556	1.32543	3.73164	0		3.9913	0	1.19126	2.25417	1.22542	3.20753	0
1.84056	0	0.731494	0	0	2.16168	0.00310422		4.79491	3.61321	3.08427	1.3789	1.82032	3.28687	1.01835		4.73058	4.48426	1.58876	0.746079	1.94345	3.10232	1.60884
4.69246	1.71199	0	4.47503	0.593224	6.68271	0		4.38491	1.27568	0.702031	1.79874	0	3.19614	0		4.08361	0	0	1.79874	0	3.54155	0
0	0.641956	0.666744	0.271445	0.210277	1.69873	1.21053		0.776866	1.93142	2.19881	0.499815	0.560353	1.69873	1.57539		0.787089	2.38521	2.68488	0.271445	0.712841	1.91452	1.72518
0	0	0	0	0	0	0		3.18696	0	0	0.291273	0	0.883569	0		0	0	0	0	0	0	0
7.67008	1.59678	0	2.70847	3.17746	5.03738	3.93002		4.15982	0	0	0.746079	0	0.862343	1.237		6.11997	0	0	0	0	2.14563	0
0	6.03823	1.81905	4.21644	3.79274	0	0		0	9.5578	3.00928	6.31191	3.80433	0	0		0	6.12628	2.60816	0	2.11176	0	0
6.82806	2.73611	2.04139	3.42781	1.90356	5.48137	0		4.93002	9.14858	3.39724	1.97288	0.781339	4.03659	0		3.96627	6.73376	2.0395	0.722176	4.17851	0	0.739883

## Sheet: Fig 5b-d Th_Ratios_IFNg
SGE	SGE	SGE	SGE		LJM19	LJM19	LJM19	LJM19		LJL143	LJL143	LJL143	LJL143
IFN-γ / IL-4	IFN-γ / IL-5	IFN-γ / IL-10	IFN-γ / IL-13		IFN-γ / IL-4	IFN-γ / IL-5	IFN-γ / IL-10	IFN-γ / IL-13		IFN-γ / IL-4	IFN-γ / IL-5	IFN-γ / IL-10	IFN-γ / IL-13
1.9509	0.226952	0.413162	-1.12951		-2.76045	0.493502	-1.23058	-1.27767		1.39573	2.82841	2.95029	0.905532
0	0	0	-2.28377		-1.37032	-3.11436	-3.02003	-3.95961		0	0	0	0
2.47202	2.47202	2.47202	2.47202		-2.12342	0.825697	0.213615	-0.535054		-0.679521	0	0	0
-2.05832	0	-1.92605	-0.769814		-2.94024	0	-2.0842	-0.0217924		-0.841542	1.60254	1.32484	0.34259
2.72886	3.06074	3.42174	3.42174		0.723376	3.8579	2.39376	2.18991		0.238145	2.23847	1.915	2.88797
0	-1.76112	-0.0111078	-4.46245		-0.712673	0	0	0		2.63299	1.71271	1.28903	-1.57887
2.78549	2.42449	1.3942	1.44476		1.15503	1.87379	2.62377	0.974073		1.07102	1.03554	1.88521	0.195668
0	0	0	-1.5588		4.3795	4.35363	3.51375	1.10754		2.80004	1.73714	2.76588	0.783774
1.10906	1.84056	1.84056	-0.321126		1.71064	3.416	2.97459	1.50804		3.14182	3.9845	2.78713	1.62826
4.69246	0.217432	4.09924	-1.99025		3.68288	2.58617	4.38491	1.18877		4.08361	2.28487	4.08361	0.542057
-0.666744	-0.271445	-0.210277	-1.69873		-1.42194	0.277051	0.216513	-0.921865		-1.89779	0.515645	0.0742485	-1.12743
0	0	0	0		3.18696	2.89569	3.18696	2.30339		0	0	0	0
7.67008	4.96161	4.49262	2.6327		4.15982	3.41374	4.15982	3.29747		6.11997	6.11997	6.11997	3.97434
-1.81905	-4.21644	-3.79274	0		-3.00928	-6.31191	-3.80433	0		-2.60816	0	-2.11176	0
4.78666	3.40025	4.92449	1.34669		1.53278	2.95714	4.14868	0.893427		1.92677	3.2441	-0.212243	3.96627

## Sheet: Fig 5e-g Th_Ratios_IL12
SGE	SGE	SGE	SGE		LJM19	LJM19	LJM19	LJM19		LJL143	LJL143	LJL143	LJL143
IL-12 / IL-4	IL-12 / IL-5	IL-12 / IL-10	IL-12 / IL-13		IL-12 / IL-4	IL-12 / IL-5	IL-12 / IL-10	IL-12 / IL-13		IL-12 / IL-4	IL-12 / IL-5	IL-12 / IL-10	IL-12 / IL-13
2.20447	0.480524	0.666734	-0.875934		0.30058	3.55453	1.83045	1.78336		1.6348	3.06747	3.18935	1.1446
0	0	0	-2.28377		0.553389	-1.19065	-1.09632	-2.0359		0	0	0	0
0	0	0	0		0.0256996	2.97482	2.36274	1.61407		0.383592	1.06311	1.06311	1.06311
-2.05832	0	-1.92605	-0.769814		-2.16126	0.778982	-1.30521	0.75719		-1.6651	0.778982	0.501273	-0.480972
0.0895051	0.421385	0.782381	0.782381		0.8294	3.96392	2.49979	2.29594		-0.0581665	1.94216	1.61868	2.59166
0	-1.76112	-0.0111078	-4.46245		-0.712673	0	0	0		0	-0.920277	-1.34396	-4.21185
0	-0.360996	-1.39129	-1.34073		0.933168	1.65192	2.40191	0.752207		1.21177	1.17629	2.02596	0.33642
0	0	0	-1.5588		-0.459679	-0.485556	-1.32543	-3.73164		-1.19126	-2.25417	-1.22542	-3.20753
-0.731494	0	0	-2.16168		0.528945	2.23431	1.79289	0.326344		2.8955	3.73818	2.54081	1.38194
1.71199	-2.76304	1.11876	-4.97072		0.573649	-0.52306	1.27568	-1.92046		0	-1.79874	0	-3.54155
-0.024788	0.370511	0.431679	-1.05678		-0.267394	1.4316	1.37106	0.232685		-0.299662	2.11377	1.67237	0.47069
0	0	0	0		0	-0.291274	0	-0.883569		0	0	0	0
1.59678	-1.11169	-1.58068	-3.44059		0	-0.746079	0	-0.862344		0	0	0	-2.14563
4.21919	1.82179	2.2455	6.03823		6.54852	3.24589	5.75347	9.5578		3.51811	6.12628	4.01452	6.12628
0.694717	-0.691694	0.832547	-2.74525		5.75134	7.1757	8.36724	5.11199		4.69426	6.01159	2.55525	6.73376

## Sheet: Fig 6a Chemokines
SGE	SGE	SGE	SGE	SGE	SGE	SGE		LJM19	LJM19	LJM19	LJM19	LJM19	LJM19	LJM19		LJL143	LJL143	LJL143	LJL143	LJL143	LJL143	LJL143
CCL2	IL-8	CXCL9	CXCL10	CCL3	CCL4	CCL5		CCL2	IL-8	CXCL9	CXCL10	CCL3	CCL4	CCL5		CCL2	IL-8	CXCL9	CXCL10	CCL3	CCL4	CCL5
12.3521	0	3.79674	4.56897	3.99218	5.81665	0		11.869	13.244	5.53621	5.37647	4.61678	4.69967	0		13.0435	11.492	5.91692	6.47459	5.81133	7.33241	6.36763
0	0	0	0	0	0	0		10.714	0	5.55644	0	0	0	0		0	0	0	0	0	0	0
0	0	0	0	0	0	0		12.2376	12.431	4.73186	1.53956	3.90774	6.02828	5.21454		10.9072	10.5298	2.96377	2.05624	1.78503	2.5773	0
0	7.83704	7.03355	4.95812	0	1.4811	0		11.0989	0	0	0	5.10178	3.02224	4.26038		10.1763	8.97667	6.84549	6.07245	1.63261	2.44966	2.5452
9.66184	9.33057	4.6125	4.50496	2.80853	4.12461	4.79328		12.927	9.83455	3.32623	3.97089	5.35486	7.07891	7.23815		12.6182	10.7629	5.32494	3.93022	4.28282	5.59	5.80519
0	9.45686	0	0	0	0	0		10.764	9.9945	0	0	0	0	0		11.6097	0	0	0	2.8625	5.68334	0
0	0	0	0	4.79058	5.70989	0		12.0244	8.8403	4.99869	5.90908	5.30194	6.35247	7.75053		10.4272	0	4.96007	4.99082	5.22928	6.47237	6.55414
0	5.83167	4.62272	0	0	0	0		15.4345	8.92564	5.94085	0	4.89099	6.09661	0		0	0	7.0473	0	3.87815	4.20613	0
0	10.1545	4.5006	0	0	0	0		0	8.35661	5.18288	1.58864	5.93733	5.53666	4.55991		0	9.3604	6.6066	7.98877	5.51433	4.89994	6.86952
0	0	5.13965	0	5.70796	7.77076	3.68155		0	0	0	0	4.16918	6.67677	0		0	0	0	0	3.97632	6.46706	0
10.3425	10.8197	3.17676	2.0298	3.48625	4.17015	2.80246		11.3983	11.9383	4.2374	1.92342	2.21776	3.55692	1.89865		13.4223	12.4504	4.98969	4.79295	6.78676	7.11328	4.10706
0	0	0	0	0	0	0		0	0	0	0	9.79916	8.81756	4.25081		0	8.73256	0	0	0	0	0
0	0	11.6346	13.9454	2.2718	6.84973	0		0	0	6.18467	6.8912	6.19046	6.75986	0		0	0	8.61561	9.21809	0	4.03078	0
13.2856	0	5.39615	6.6153	5.69076	2.98081	0		15.4037	0	0	5.35167	0	0	2.89795		0	7.41429	0	0	4.63513	5.65157	0
0	0	9.5174	8.10188	6.12521	7.31981	5.84556		0	0	0	7.94316	5.49616	8.77821	7.74603		0	0	6.38024	5.73587	4.65245	5.23406	4.47696

## Sheet: Fig 6b Inflammatory_Cytokines
SGE	SGE	SGE	SGE	SGE	SGE		LJM19	LJM19	LJM19	LJM19	LJM19	LJM19		LJL143	LJL143	LJL143	LJL143	LJL143	LJL143
IL-1RA	IL-6	IFN-α	IL-1β	TNF-α	sIL-2R		IL-1RA	IL-6	IFN-α	IL-1β	TNF-α	sIL-2R		IL-1RA	IL-6	IFN-α	IL-1β	TNF-α	sIL-2R
10.4944	1.28442	4.69749	0.581189	2.03898	3.61846		8.6103	6.89636	4.60052	2.65378	3.14258	4.25979		11.7495	2.59286	5.49753	2.1382	3.59504	5.19196
0	0	0	0	0	0		0	2.84062	3.46638	0.50742	2.62728	7.26415		0	0	0	0	0	0
0	0	0	0	0	0		5.0603	7.52709	4.72705	2.47858	2.6839	3.37506		0	2.56778	3.8981	1.67574	0	0
6.27944	0	0	0	0	2.4093		6.93217	14.3864	4.5056	3.46106	0	4.47298		8.43503	0	3.33928	0.511055	0	2.4093
6.83292	0	2.28519	0.954444	1.34072	3.3332		8.71236	9.60134	5.4309	3.78577	3.16583	5.48066		8.66915	7.78628	5.19315	2.7972	2.05125	4.78167
8.51895	0	0	0	0	0		6.40337	0	3.38324	0	0	0		10.3963	0	4.31857	1.75127	2.95467	3.70404
0	0	0	0	1.40119	0		8.87486	7.36139	4.55056	2.63749	3.45848	5.78766		8.76253	6.82306	3.78069	2.41298	2.58409	5.28277
0	0	0	0	0	0		0	0	4.34143	2.83037	0	0		0	0	2.43151	4.0278	0.885171	0
0	0	0	0	1.23744	2.3171		7.0731	0	3.93906	6.95599	2.70847	5.04541		8.43167	0	3.99	7.89118	3.22904	5.28162
9.73826	0	0	0.983857	3.55655	0		7.97227	0	0.491622	0	2.2845	0		7.64953	0	1.45025	1.82343	2.78766	0
5.97606	4.78631	3.29645	1.66102	0	4.19968		0	5.2023	4.32978	1.56857	1.13845	2.36701		8.99086	7.26918	5.65664	2.5125	2.58439	4.19968
0	0	0	0	0	0		0	0	0	0	0	4.46771		0	0	0	0	0	0
8.43953	0	0	0	3.65573	4.61311		0	0	0	0	0.776464	2.28034		0	0	0	0	0	0
8.25089	6.03823	3.46614	0	0	0		0	9.5578	4.8425	2.39638	0	0		8.04389	6.12628	4.60799	2.28593	1.23744	0
7.74383	2.73611	2.73073	1.35534	3.1922	4.90609		8.44486	9.14858	4.3422	3.06606	3.57991	5.64697		6.55743	6.73376	3.32538	1.55925	2.67142	4.44729

[truncated: 6 more sheets: Fig 6c Surv_Prolif_Cytokines, Fig 7b Mac_Infection, Fig 7c Amastigotes_per_100_Mac, Fig 7d-e & S4 Th_InfMac_Correln, Fig S1 Skin_Cytokine_PCR, Fig S2 Th_Ratios_IL-17]
